# Supplementary material for: Epitope analysis following active immunization with tau proteins reveals immunogens implicated in tau pathogenesis
Source: J Neuroinflammation. 2014 Sep 3;11:152. doi: 10.1186/s12974-014-0152-0 (PMC4167523; doi:10.1186/s12974-014-0152-0)
Supplement: Additional file 1: Table S1. — Complete list of identified tau immunogenic epitopes. The peptide sequences in tau proteins were detected as immunogenic motifs based on their florescence intensity in the array (threshold cut off ≥10,000 relative intensity). The residues identified by two independent experiments are labeled as x2. [file 12974_2014_152_MOESM1_ESM.xls]

## Sheet: Sheet1
	Table S1: Peptide sequence corresponding to the immunogenic motifs with high florescence intensity. The residues identified by two independent experiments are labeled as x2.
	Genotype	Protein	Active epitope	Residues	Intensity	Region
	Non-Tg	Wildtype 4R0N Tau	RQEFEVMEDHAGTYG	5	26590.7	N-Terminal
	Non-Tg	Wildtype 4R0N Tau	EVMEDHAGTYGLGDR	9 (x2)9 (x2)9 (x2)	23446	N-Terminal
	Non-Tg	Wildtype 4R0N Tau	PGQKGQANATRIPAK	160	36995.7	Proline Rich
	Non-Tg	Wildtype 4R0N Tau	GQANATRIPAKTPPA	164	27772	Proline Rich
	Non-Tg	Wildtype 4R0N Tau	ATRIPAKTPPAPKTP	168	25974.7	Proline Rich
	Non-Tg	Wildtype 4R0N Tau	TPSLPTPPTREPKKV	212 (x2)212 (x2)212 (x2)	31017.2	Proline Rich
	Non-Tg	Wildtype 4R0N Tau	PTPPTREPKKVAVVR	216	28336.7	Proline Rich
	Non-Tg	Wildtype 4R0N Tau	IVYKPVDLSKVTSKC	308	25424.5	C- terminal
	Non-Tg	Wildtype 4R0N Tau	NKKIETHKLTFRENA	368	27621	C- terminal
	Non-Tg	Wildtype 4R0N Tau	ETHKLTFRENAKAKT	372	33735.7	C- terminal
	Non-Tg	Wildtype 4R0N Tau	QLATLADEVSASLAK	424	43748	C- terminal
	Non-Tg	Wildtype 4R0N Tau	TLADEVSASLAKQGL	427	55089.7	C- terminal
	rTg4510	Wildtype 4R0N Tau	QSKCGSKDNIKHVPG	288	50375.7	C- terminal
	rTg4510	Wildtype 4R0N Tau	GSKDNIKHVPGGGSV	292	48405.7	C- terminal
	rTg4510	Wildtype 4R0N Tau	SKIGSLDNITHVPGG	352	33588	C- terminal
	rTg4510	Wildtype 4R0N Tau	SLDNITHVPGGGNKK	356	32749.3	C- terminal
	Non-Tg	P301L 4R0N Tau	RQEFEVMEDHAGTYG	5	36462	N-Terminal
	Non-Tg	P301L 4R0N Tau	EVMEDHAGTYGLGDR	9	55785.7	N-Terminal
	Non-Tg	P301L 4R0N Tau	DHAGTYGLGDRKDQG	13	48065	N-Terminal
	Non-Tg	P301L 4R0N Tau	TYGLGDRKDQGGYTM	17	55934.3	N-Terminal
	Non-Tg	P301L 4R0N Tau	GDRKDQGGYTMHQDQ	21	55065.7	N-Terminal
	Non-Tg	P301L 4R0N Tau	PGQKGQANATRIPAK	160 (x2)160 (x2)	46263	Proline Rich
	Non-Tg	P301L 4R0N Tau	GQANATRIPAKTPPA	164 (x2)164 (x2)	40128.8	Proline Rich
	Non-Tg	P301L 4R0N Tau	ATRIPAKTPPAPKTP	168 (x2)168 (x2)	23952.3	Proline Rich
	Non-Tg	P301L 4R0N Tau	TPSLPTPPTREPKKV	212	57785	Proline Rich
	Non-Tg	P301L 4R0N Tau	PTPPTREPKKVAVVR	216	54668	Proline Rich
	Non-Tg	P301L 4R0N Tau	TREPKKVAVVRTPPK	220	58233.3	Proline Rich
	Non-Tg	P301L 4R0N Tau	KKVAVVRTPPKSPSS	224	42002.3	Proline Rich
	Non-Tg	P301L 4R0N Tau	VVRTPPKSPSSAKSR	228	43851	Proline Rich
	Non-Tg	P301L 4R0N Tau	SPRHLSNVSSTGSID	404	29503	C- terminal
	Non-Tg	P301L 4R0N Tau	QLATLADEVSASLAK	424	43106.3	C- terminal
	Non-Tg	P301L 4R0N Tau	TLADEVSASLAKQGL	427	60945.7	C- terminal
	rTg4510	P301L 4R0N Tau	MAEPRQEFEVMEDHA	1	43702.7	N-Terminal
	rTg4510	P301L 4R0N Tau	RQEFEVMEDHAGTYG	5	35837.3	N-Terminal
	rTg4510	P301L 4R0N Tau	TPSLPTPPTREPKKV	212	41986	Proline Rich
	rTg4510	P301L 4R0N Tau	PTPPTREPKKVAVVR	216	41253	Proline Rich
	rTg4510	P301L 4R0N Tau	TREPKKVAVVRTPPK	220	52954.3	Proline Rich
	rTg4510	P301L 4R0N Tau	KKVAVVRTPPKSPSS	224	58826.3	Proline Rich
	rTg4510	P301L 4R0N Tau	VVRTPPKSPSSAKSR	228	22433.7	Proline Rich
	rTg4510	P301L 4R0N Tau	SKIGSLDNITHVPGG	352	21358.3	C- terminal
	rTg4510	P301L 4R0N Tau	SSTGSIDMVDSPQLA	412	34349	C- terminal
	rTg4510	P301L 4R0N Tau	TLADEVSASLAKQGL	427	17738.7	C- terminal
	rTg4510	P301L 4R0N Tau	QLATLADEVSASLAK	424	52779.7	C- terminal
	rTg4510	P301L 4R0N Tau	TLADEVSASLAKQGL	427	62878	C- terminal
	X	= N-terminal
	X	= Proline rich region
	X	= C-terminal
