# Supplementary material for: Epitope analysis following active immunization with tau proteins reveals immunogens implicated in tau pathogenesis
Source: J Neuroinflammation. 2014 Sep 3;11:152. doi: 10.1186/s12974-014-0152-0 (PMC4167523; doi:10.1186/s12974-014-0152-0)
Supplement: Additional file 2: Table S2. — The peptide sequence and residue positions of immunogenic tau. Peptide sequence (red) corresponding to top ten immunogenic peptide motifs displaying the highest fluorescence intensity in the spot array. [file 12974_2014_152_MOESM2_ESM.xls]

## Sheet: Sheet1
	Table S2: Peptide sequence (red) corresponding to top ten immunogenic peptide motifs displaying the highest fluorescence intensity in the spot array.
	Residues	Epitope	Active peptide
	1,5, 9	9-15	MAEPRQEF EVMEDHA GTYGLGDR
	13,21	21-27	DHAGTYGL GDRKDQG TYTMHQDQ
	160, 164, 168	168-174	PGQKGQAN ATRIPAK TPPAPKTP
	212, 216, 220	220-226	TPSLPTPP TREPKKV AVVRTTPPK
	224, 228	228-238	KKVA VVRTPPKSPSS AKSR
	288, 292	292-302	QSKC GSKDNIKHVPG GGSV
	352, 356,	356-366	SKIG SLDNITHVPGG GNKK
	368, 372	368-378	NKKI ETHKLTFRENA KAKT
	404, 412	412-418	SPRHLSNV SSTGSID MVDSP
	424, 427	427-438	QLA TLADEVSASLAK QGL
